# Supplementary material for: Novel Lipid Nanocomplex Co-Carrying Bcl2 siRNA and Quantum Dots for EGF Receptor-Targeted Anti-Cancer Theranosis
Source: Int J Mol Sci. 2024 Jun 6;25(11):6246. doi: 10.3390/ijms25116246 (PMC11172456; doi:10.3390/ijms25116246)
Supplement: Supplementary file 1 [file ijms-25-06246-s001.zip]

Archive with 1 entries (1 files):
- ijms-3017713-supplementary.pdf
